# Supplementary material for: Water Exchange from the Buried Binding Sites of Cytochrome P450 Enzymes 1A2, 2D6, and 3A4 Correlates with Conformational Fluctuations
Source: Molecules. 2024 Jan 19;29(2):494. doi: 10.3390/molecules29020494 (PMC10820051; doi:10.3390/molecules29020494)
Supplement: Supplementary file 1 [file molecules-29-00494-s001.zip]

Archive with 1 entries (1 files):
- molecules-2808270-supplementary.patch
