# Supplementary material for: Water Exchange from the Buried Binding Sites of Cytochrome P450 Enzymes 1A2, 2D6, and 3A4 Correlates with Conformational Fluctuations
Source: Molecules. 2024 Jan 19;29(2):494. doi: 10.3390/molecules29020494 (PMC10820051; doi:10.3390/molecules29020494)
Supplement: Supplementary file 1 [file molecules-29-00494-s001.zip › molecules-2808270-supplementary.patch]

4a5,7
> !cp toppar_c36_jul20/stream/prot/toppar_all36_prot_heme.str toppar_c36_jul20/stream/prot/toppar_all36_prot_heme.orig.str
> !patch toppar_c36_jul20/stream/prot/toppar_all36_prot_heme.str < toppar_all36_prot_heme.str.patch
> 
27a31
> MASS  -1  FE53      55.84700 Fe ! Fe[3] with non-zero lj for RESI HEME53
226a231,428
> RESI HEME53      -1.00 ! og 5-liganded heme with Fe[3]
> GROUP   
> ATOM FE   FE53    1.24 !       O2A   O1A             O2D  O1D
> ATOM NA   NPH    -0.18 !         \\ //                 \\ //
> ATOM NB   NPH    -0.18 !          CGA                   CGD
> ATOM NC   NPH    -0.18 !           |                     |
> ATOM ND   NPH    -0.18 !    HBA1--CBA--HBA2  HHA  HBD1--CBD--HBD2
> ATOM C1A  CPA     0.12 !           |          |          |
> ATOM C2A  CPB    -0.06 !    HAA1--CAA-HAA2  _CHA_ HAD1--CAD--HAD2
> ATOM C3A  CPB    -0.06 !           |       /     \       |
> ATOM C4A  CPA     0.12 !          C2A---C1A       C4D---C3D
> ATOM C1B  CPA     0.12 !           |     |         |     |
> ATOM C2B  CPB    -0.06 !HMA1\      |     |         |     |      /HMD1
> ATOM C3B  CPB    -0.06 !HMA2-CMA--C3A    NA       ND    C2D--CMD-HMD2
> ATOM C4B  CPA     0.12 !HMA3/       \   / \       / \   /       \HMD3
> ATOM C1C  CPA     0.12 !             C4A   \     /   C1D
> ATOM C2C  CPB    -0.06 !            /       \   /       \
> ATOM C3C  CPB    -0.06 !     HHB--CHB        FE         CHD--HHD
> ATOM C4C  CPA     0.12 !            \       /   \       /
> ATOM C1D  CPA     0.12 !             C1B   /     \   C4C        HAC
> ATOM C2D  CPB    -0.06 !HMB1\       /   \ /       \ /   \       /
> ATOM C3D  CPB    -0.06 !HMB2-CMB--C2B    NB       NC    C3C--CAC
> ATOM C4D  CPA     0.12 !HMB3/      |     |         |     |     \\  /HBC1
> GROUP                  !           |     |         |     |      CBC
> ATOM CHA  CPM    -0.10 !          C3B---C4B       C1C---C2C        \HBC2
> ATOM HHA  HA      0.10 !           |       \_CHC_/       |
> GROUP                  !          CAB         |         CMC--HMC3
> ATOM CHB  CPM    -0.10 !         //  \       HHC       /  | 
> ATOM HHB  HA      0.10 !        CBB  HAB           HMC1  HMC2
> GROUP                  !       /   \
> ATOM CHC  CPM    -0.10 !    HBB1  HBB2
> ATOM HHC  HA      0.10 !
> GROUP   
> ATOM CHD  CPM    -0.10
> ATOM HHD  HA      0.10
> GROUP   
> ATOM CMA  CT3    -0.27
> ATOM HMA1 HA3     0.09
> ATOM HMA2 HA3     0.09
> ATOM HMA3 HA3     0.09
> GROUP   
> ATOM CAA  CT2    -0.18
> ATOM HAA1 HA2     0.09
> ATOM HAA2 HA2     0.09
> GROUP   
> ATOM CBA  CT2    -0.28
> ATOM HBA1 HA2     0.09
> ATOM HBA2 HA2     0.09
> ATOM CGA  CC      0.62
> ATOM O1A  OC     -0.76
> ATOM O2A  OC     -0.76
> GROUP   
> ATOM CMB  CT3    -0.27
> ATOM HMB1 HA3     0.09
> ATOM HMB2 HA3     0.09
> ATOM HMB3 HA3     0.09
> GROUP   
> ATOM CAB  CE1    -0.15 !vinyl parameters updated, adm jr., May 2002
> ATOM HAB  HE1     0.15
> GROUP
> ATOM CBB  CE2    -0.42
> ATOM HBB1 HE2     0.21
> ATOM HBB2 HE2     0.21
> GROUP   
> ATOM CMC  CT3    -0.27
> ATOM HMC1 HA3     0.09
> ATOM HMC2 HA3     0.09
> ATOM HMC3 HA3     0.09
> GROUP   
> ATOM CAC  CE1    -0.15
> ATOM HAC  HE1     0.15
> GROUP
> ATOM CBC  CE2    -0.42
> ATOM HBC1 HE2     0.21
> ATOM HBC2 HE2     0.21
> GROUP   
> ATOM CMD  CT3    -0.27
> ATOM HMD1 HA3     0.09
> ATOM HMD2 HA3     0.09
> ATOM HMD3 HA3     0.09
> GROUP   
> ATOM CAD  CT2    -0.18
> ATOM HAD1 HA2     0.09
> ATOM HAD2 HA2     0.09
> GROUP   
> ATOM CBD  CT2    -0.28
> ATOM HBD1 HA2     0.09
> ATOM HBD2 HA2     0.09
> ATOM CGD  CC      0.62
> ATOM O1D  OC     -0.76
> ATOM O2D  OC     -0.76
> BOND FE  NA    FE  NB    FE  NC    FE  ND    NA  C1A   
> BOND C1A C2A   C2A C3A   C3A C4A   NA  C4A   C2A CAA   
> BOND CAA CBA   CBA CGA   CGA O1A   CGA O2A   C3A CMA   
> BOND CHB C4A   CHB C1B   NB  C1B   C1B C2B   C2B C3B   
> BOND C3B C4B   NB  C4B   C2B CMB   C3B CAB   CAB CBB   
> BOND CHC C4B   CHC C1C   NC  C1C   C1C C2C   C2C C3C   
> BOND C3C C4C   NC  C4C   C2C CMC   C3C CAC   CAC CBC   
> BOND CHD C4C   CHD C1D   ND  C1D   C1D C2D   C2D C3D   
> BOND C3D C4D   ND  C4D   C2D CMD   C3D CAD   CAD CBD   
> BOND CBD CGD   CGD O1D   CGD O2D   CHA C4D   CHA C1A   
> BOND CHA HHA   CHB HHB   CHC HHC   CHD HHD   
> BOND CAA HAA1  CAA HAA2  CBA HBA1  CBA HBA2   
> BOND CMA HMA1  CMA HMA2  CMA HMA3   
> BOND CMB HMB1  CMB HMB2  CMB HMB3   
> BOND CAB HAB   CBB HBB1  CBB HBB2   
> BOND CMC HMC1  CMC HMC2  CMC HMC3   
> BOND CAC HAC   CBC HBC1  CBC HBC2   
> BOND CMD HMD1  CMD HMD2  CMD HMD3   
> BOND CAD HAD1  CAD HAD2  CBD HBD1  CBD HBD2   
> IMPR C2A C1A C3A CAA  C3A C2A C4A CMA  C2B C1B C3B CMB   
> IMPR C3B C2B C4B CAB  C2C C1C C3C CMC  C3C C2C C4C CAC   
> IMPR C2D C1D C3D CMD  C3D C2D C4D CAD  
> IMPR CGA CBA O2A O1A  CGD CBD O2D O1D
> IMPR C4A NA C1A C2A  C1A NA C4A C3A   
> IMPR C4B NB C1B C2B  C1B NB C4B C3B   
> IMPR C4C NC C1C C2C  C1C NC C4C C3C   
> IMPR C4D ND C1D C2D  C1D ND C4D C3D   
> IMPR NA C1A C2A C3A  NA C4A C3A C2A   
> IMPR NB C1B C2B C3B  NB C4B C3B C2B   
> IMPR NC C1C C2C C3C  NC C4C C3C C2C   
> IMPR ND C1D C2D C3D  ND C4D C3D C2D   
> IMPR NA C1A CHA C4D  NA C4A CHB C1B   
> IMPR NB C1B CHB C4A  NB C4B CHC C1C   
> IMPR NC C1C CHC C4B  NC C4C CHD C1D   
> IMPR ND C1D CHD C4C  ND C4D CHA C1A   
> IMPR CHA C1A C4D HHA   
> IMPR CHB C1B C4A HHB   
> IMPR CHC C1C C4B HHC   
> IMPR CHD C1D C4C HHD   
> IMPR C1A C2A CHA NA  C4A C3A CHB NA   
> IMPR C1B C2B CHB NB  C4B C3B CHC NB   
> IMPR C1C C2C CHC NC  C4C C3C CHD NC   
> IMPR C1D C2D CHD ND  C4D C3D CHA ND   
> IMPR NA C1A C4A FE   
> IMPR NB C1B C4B FE   
> IMPR NC C1C C4C FE   
> IMPR ND C1D C4D FE   
> !No vinyl impropers in update
> !IMPR CAB CBB C3B HAB  HAB CAB CBB HBB2  CAB CBB HBB2 HBB1   
> !IMPR CAC CBC C3C HAC  HAC CAC CBC HBC2  CAC CBC HBC2 HBC1   
> ACCEPTOR NA   
> ACCEPTOR O1A    ! CGA
> ACCEPTOR O2A    ! CGA
> ACCEPTOR NB   
> ACCEPTOR NC   
> ACCEPTOR ND   
> ACCEPTOR O1D    ! CGD
> ACCEPTOR O2D    ! CGD
> IC FE   NA   C4A  C3A   0.0000  0.0000  180.0000  0.0000  0.0000
> IC C3A  C4A  NA   C1A   0.0000  0.0000    0.0000  0.0000  0.0000
> IC FE   NA   C1A  C2A   0.0000  0.0000  180.0000  0.0000  0.0000
> IC C4A  NA   FE   NB    0.0000  0.0000    0.0000  0.0000  0.0000
> IC NA   FE   NB   C1B   0.0000  0.0000    0.0000  0.0000  0.0000
> IC FE   NB   C1B  C2B   0.0000  0.0000  180.0000  0.0000  0.0000
> IC C2B  C1B  NB   C4B   0.0000  0.0000    0.0000  0.0000  0.0000
> IC FE   NB   C4B  C3B   0.0000  0.0000  180.0000  0.0000  0.0000
> IC C4B  NB   FE   NC    0.0000  0.0000    0.0000  0.0000  0.0000
> IC NB   FE   NC   C1C   0.0000  0.0000    0.0000  0.0000  0.0000
> IC FE   NC   C1C  C2C   0.0000  0.0000  180.0000  0.0000  0.0000
> IC C2C  C1C  NC   C4C   0.0000  0.0000    0.0000  0.0000  0.0000
> IC FE   NC   C4C  C3C   0.0000  0.0000  180.0000  0.0000  0.0000
> IC C4C  NC   FE   ND    0.0000  0.0000    0.0000  0.0000  0.0000
> IC NC   FE   ND   C1D   0.0000  0.0000    0.0000  0.0000  0.0000
> IC FE   ND   C1D  C2D   0.0000  0.0000  180.0000  0.0000  0.0000
> IC C2D  C1D  ND   C4D   0.0000  0.0000    0.0000  0.0000  0.0000
> IC FE   ND   C4D  C3D   0.0000  0.0000  180.0000  0.0000  0.0000
> IC C4A  NA   FE   CHB   0.0000  0.0000    0.0000  0.0000  0.0000
> IC NA   FE   CHB  HHB   0.0000  0.0000    0.0000  0.0000  0.0000
> IC C4B  NB   FE   CHC   0.0000  0.0000    0.0000  0.0000  0.0000
> IC NB   FE   CHC  HHC   0.0000  0.0000    0.0000  0.0000  0.0000
> IC C4C  NC   FE   CHD   0.0000  0.0000    0.0000  0.0000  0.0000
> IC NC   FE   CHD  HHD   0.0000  0.0000    0.0000  0.0000  0.0000
> IC C4D  ND   FE   CHA   0.0000  0.0000    0.0000  0.0000  0.0000
> IC ND   FE   CHA  HHA   0.0000  0.0000    0.0000  0.0000  0.0000
> IC C3B  C1B  *C2B CMB   0.0000  0.0000  180.0000  0.0000  0.0000
> IC C4B  C2B  *C3B CAB   0.0000  0.0000  180.0000  0.0000  0.0000
> IC C2B  C3B  CAB  CBB   0.0000  0.0000  -45.0000  0.0000  0.0000 ! PREVENTS VINYL COLLISION
> IC CHC  C1C  C2C  CMC   0.0000  0.0000    0.0000  0.0000  0.0000
> IC C4C  C2C  *C3C CAC   0.0000  0.0000  180.0000  0.0000  0.0000
> IC C2C  C3C  CAC  CBC   0.0000  0.0000  -45.0000  0.0000  0.0000 ! PREVENTS VINYL COLLISION
> IC C4D  C2D  *C3D CAD   0.0000  0.0000  180.0000  0.0000  0.0000
> IC C3D  C1D  *C2D CMD   0.0000  0.0000  180.0000  0.0000  0.0000
> IC C2D  C3D  CAD  CBD   0.0000  0.0000 -120.0000  0.0000  0.0000
> IC C3D  CAD  CBD  CGD   0.0000  0.0000  180.0000  0.0000  0.0000
> IC CAD  CBD  CGD  O1D   0.0000  0.0000    0.0000  0.0000  0.0000
> IC CAD  CBD  CGD  O2D   0.0000  0.0000  180.0000  0.0000  0.0000
> IC C4A  C2A  *C3A CMA   0.0000  0.0000  180.0000  0.0000  0.0000
> IC C3A  C1A  *C2A CAA   0.0000  0.0000  180.0000  0.0000  0.0000
> IC C1A  C2A  CAA  CBA   0.0000  0.0000  120.0000  0.0000  0.0000
> IC C2A  CAA  CBA  CGA   0.0000  0.0000  180.0000  0.0000  0.0000
> IC CAA  CBA  CGA  O1A   0.0000  0.0000    0.0000  0.0000  0.0000
> IC CAA  CBA  CGA  O2A   0.0000  0.0000  180.0000  0.0000  0.0000
> IC C3C  C1C  *C2C CMC   0.0000  0.0000  180.0000  0.0000  0.0000
> IC CBA  O1A  *CGA O2A   0.0000  0.0000  180.0000  0.0000  0.0000
> IC CBD  O1D  *CGD O2D   0.0000  0.0000  180.0000  0.0000  0.0000
> PATCHING FIRS NONE LAST NONE   
> 
331a534,545
> PRES PSU2         0.00 ! Patch for HEME to  thiolate cysteine (CYM) link
>                        ! Patch residues must be 1-CYM and 2-HEME.
>                        ! do NOT use AUTOgenerate ANGLes DIHEdrals after this patch
> DELETE ANGLE 2NA 2FE 2NC  2NB 2FE 2ND
> BOND 1SG 2FE
> ANGLE 1CB 1SG  2FE
> ANGLE 1SG  2FE 2NA  1SG  2FE 2NB 1SG  2FE  2NC  1SG  2FE  2ND
> IC 1CB 1SG  2FE  2NA   0.0000  0.0000    0.0000  0.0000  0.0000
> IC 1CB 1SG  2FE  2NB   0.0000  0.0000    0.0000  0.0000  0.0000
> IC 1CB 1SG  2FE  2NB   0.0000  0.0000    0.0000  0.0000  0.0000
> IC 1CB 1SG  2FE  2NB   0.0000  0.0000    0.0000  0.0000  0.0000
> 
347a562
> MASS  -1  FE53      55.84700 Fe ! Fe[3] with non-zero lj for RESI HEME53
369a585
> SS   FE53  250.0       2.3200 ! og from SS   FE
385a602
> FE53 CPM     0.000     3.3814 ! og from FE   CPM
391a609
> NPH  FE53  270.200     1.9580 ! og from NPH  FE
426a645
> CS   SS   FE53  50.0      100.6    ! og from CS   SS   FE
428a648
> SS   FE53 NPH   100.0       90.0    ! og from SS   FE   NPH
454a675
> FE53 NPH  CPA    96.150   128.0500 ! og from FE   NPH  CPA
464a686
> HA   CPM  FE53    0.000   180.0000 ! og from HA   CPM  FE
478a701
> NPH  FE53 CPM     0.000    45.0000 ! og from NPH  FE   CPM
480a704
> NPH  FE53 NPH    14.390    90.0000 ! og from NPH  FE   NPH
512a737
> X    FE53 SS   X        0.0000  4     0.00 ! og from X    FE   SS   X
531a757
> X    FE   CM   X        0.0500  4     0.00 ! og from X    FE   CM   X
533a760
> X    FE53 NPH  X        0.0000  2     0.00 ! og from X    FE   NPH  X
535a763
> ! X    FE53 NR2  X        0.0500  4     0.00 ! og from X    FE   NR2  X
537a766
> ! X    FE53 OM   X        0.0000  4     0.00 ! og from X    FE   OM   X
564a794
> NPH  CPA  CPA  FE53  137.4000         0      0.0000 ! og from NPH  CPA  CPA  FE
600a831
> FE53   0.0       -0.1252       0.5663 ! og from Fe3p in toppar_ions_won.str intended for 5-liganded iron[3] in cyp450s RESI HEME53
